# Supplementary material for: Characterization of the anti-pathogenic, genomic and phenotypic properties of a Lacticaseibacillus rhamnosus VHProbi M14 isolate
Source: PLoS One. 2023 May 15;18(5):e0285480. doi: 10.1371/journal.pone.0285480 (PMC10184941; doi:10.1371/journal.pone.0285480)
Supplement: S1 Table — (XLSX) [file pone.0285480.s001.xlsx]

## Sheet: Table2
Fermentation broth	Zone of inhibition (cm)					T.test
Pathogenic bacteria	1	2	3	Mean	SD
A. actinomycetemcomitans BNCC336945	1	1.1	0.9	1	0.1
C. albicans ATCC10231	2.25	2.1	1.95	2.1	0.15
E. coli ATCC25922	1.75	1.78	1.45	1.66	0.182483
F. nucleatum BNCC336949	1.8	1.63	1.65	1.69333	0.0929157
G. vaginalis BNCC 354890	1.57	1.5	1.28	1.45	0.151327
P. acnes ATCC6919	2.25	2.55	2.6	2.46667	0.189297
P. gingivalis BNCC353909	1.5	1.3	1.4	1.4	0.1
S. aureus ATCC 6538	1.5	1.7	1.9	1.7	0.2
S. enteritids ATCC14028	1.75	1.75	1.65	1.71667	0.057735
S. mutans ATCC25175	2.45	2.15	2.3	2.3	0.15
Supernatant	Zone of inhibition (cm)
Pathogenic bacteria	1	2	3	Mean	SD
A. actinomycetemcomitans BNCC336945	1	0.9	0.9	0.933333	0.057735	0.495025
C. albicans ATCC10231	0	0	0	0	0	1.71589e-05
E. coli ATCC25922	1.25	1.15	1.1	1.16667	0.0763763	0.0124529
F. nucleatum BNCC336949	1.6	1.55	1.65	1.6	0.05	0.200263
G. vaginalis BNCC 354890	1.2	1.15	1.2	1.18333	0.0288675	0.0400158
P. acnes ATCC6919	0	0	0	0	0	2.28233e-05
P. gingivalis BNCC353909	1.2	1	1.2	1.13333	0.11547	0.0390205
S. aureus ATCC 6538	1.5	1.45	1.45	1.46667	0.0288675	0.116117
S. enteritids ATCC14028	1.45	1.35	1.23	1.34333	0.110151	0.00651852
S. mutans ATCC25175	1.6	1.8	1.7	1.7	0.1	0.00449371
