# Supplementary material for: Characterization of the anti-pathogenic, genomic and phenotypic properties of a Lacticaseibacillus rhamnosus VHProbi M14 isolate
Source: PLoS One. 2023 May 15;18(5):e0285480. doi: 10.1371/journal.pone.0285480 (PMC10184941; doi:10.1371/journal.pone.0285480)
Supplement: S2 Table — (XLSX) [file pone.0285480.s002.xlsx]

## Sheet: Table 3
		S. mutans			F. nucleatum			Mean		SD
Conditions		1	2	3	1	2	3	S. mutans	F. nucleatum	S. mutans	F. nucleatum
pH	pH 4.3 (Original)	1.6	1.8	1.7	1.6	1.55	1.65	1.7	1.6	0.1	0.05
	pH 5.5	1.45	1.42	1.39	1.42	1.38	1.33	1.42	1.37667	0.03	0.0450925
	pH 6.8	1.3	1.2	1.25	1.41	1.4	1.38	1.25	1.39667	0.05	0.0152753
Proteases (pH 4.3)	Non-enzyme control	1.6	1.8	1.7	1.55	1.65	1.75	1.7	1.65	0.1	0.1
	Trypsin	0.9	0.9	0.9	1.01	0.98	1.04	0.9	1.01	0	0.03
	Papain	1.2	1.1	1.15	1.23	1.2	1.2	1.15	1.21	0.05	0.0173205
	Pineapple protease	1	1	1	1.2	1.16	1.24	1	1.2	0	0.04
Temperature (pH 6.8)	37℃（control）	1.35	1.3	1.25	1.4	1.4	1.38	1.3	1.39333	0.05	0.011547
	80℃	1.25	1.2	1.25	1.45	1.45	1.35	1.23333	1.41667	0.0288675	0.057735
	100℃							-	-	-	-
	120℃							-	-	-	-
Ammonium sulphate precipitation (pH 6.8)		1.3	1.3	1.3	1.5	1.55	1.6	1.3	1.55	0	0.05
