# Supplementary material for: Characterization of the anti-pathogenic, genomic and phenotypic properties of a Lacticaseibacillus rhamnosus VHProbi M14 isolate
Source: PLoS One. 2023 May 15;18(5):e0285480. doi: 10.1371/journal.pone.0285480 (PMC10184941; doi:10.1371/journal.pone.0285480)
Supplement: S3 Table — (XLSX) [file pone.0285480.s003.xlsx]

## Sheet:  Table 4
																								The mean value of OD600
Time(h)	0 g/L-1	0 g/L-2	0 g/L-3	18 g/L-1	18g/L-2	18g/L-3	30 g/L-1	30g/L-2	30g/L-3	60g/L-1	60g/L-2	60g/L-3	90g/L-1	90g/L-2	90g/L-3	120 g/L-1	120g/L-2	120g/L-3	150g/L-1	150g/L-2	150g/L-3			Time(h)	0 g/L	18 g/L	30 g/L	60 g/L	90 g/L	120 g/L	150 g/L
15	0.388	0.3929	0.3927	0.3788	0.3791	0.3797	0.3415	0.349	0.33925	0.243	0.2485	0.26	0.0639	0.0735	0.072	0.0153	0.0139	0.0218	0.0053	0.0054	0.0068			15	0.3912	0.3792	0.34325	0.2505	0.0698	0.017	0.00583333
																							Table 4
																								Inhabtion	0 g/L	18 g/L	30 g/L	60 g/L	90 g/L	120 g/L	150 g/L
																								1	0	0.0316973	0.127045	0.378834	0.836656	0.96089	0.986452
																								2	0	0.0309305	0.107873	0.364775	0.812117	0.964468	0.986196
																								3	0	0.0293967	0.132797	0.335378	0.815951	0.944274	0.982618
																								Mean	0	0.0306748	0.122572	0.359663	0.821575	0.956544	0.985089
																								SD	0	0.00117142	0.01305	0.0221745	0.0132012	0.0107757	0.00214379
