# Supplementary material for: Characterization of the anti-pathogenic, genomic and phenotypic properties of a Lacticaseibacillus rhamnosus VHProbi M14 isolate
Source: PLoS One. 2023 May 15;18(5):e0285480. doi: 10.1371/journal.pone.0285480 (PMC10184941; doi:10.1371/journal.pone.0285480)
Supplement: S4 Table — (XLSX) [file pone.0285480.s004.xlsx]

## Sheet: Table 5
																								The mean value of OD600
Time(h)	0 g/L-1	0 g/L-2	0 g/L-3	3 g/L-1	3g/L-2	3g/L-3	6 g/L-1	6g/L-2	6g/L-3	9 g/L-1	9g/L-2	9g/L-3	12 g/L-1	12g/L-2	12g/L-3	15 g/L-1	15g/L-2	15g/L-3	18g/L-1	18g/L-2	18g/L-3			Time(h)	0 g/L	3 g/L	6 g/L	9 g/L	12 g/L	15 g/L	18 g/L
28	0.3469	0.3522	0.3416	0.3469	0.3399	0.3464	0.3469	0.3426	0.3383	0.3393	0.3401	0.3349	0.1991	0.2004	0.2047	0.0175	0.0245	0.0249	0.0071	0.0125	0.0161			28	0.3469	0.3444	0.3426	0.3381	0.2014	0.0223	0.0119
																						Table 5		Inhabtion	0 g/L	3 g/L	6 g/L	9 g/L	12 g/L	15 g/L	18 g/L
																							28h	1	0	0	0	0.0219083	0.426059	0.949553	0.979533
																								2	0	0.0201787	0.0123955	0.0196022	0.422312	0.929374	0.963967
																								3	0	0.00144134	0.024791	0.0345921	0.409916	0.928221	0.953589
																								Mean	0	0.00720669	0.0123955	0.0253675	0.419429	0.935716	0.965696
																								SD	0	0.0112572	0.0123955	0.00807149	0.00844875	0.0119969	0.0130582
