# Supplementary material for: Characterization of the anti-pathogenic, genomic and phenotypic properties of a Lacticaseibacillus rhamnosus VHProbi M14 isolate
Source: PLoS One. 2023 May 15;18(5):e0285480. doi: 10.1371/journal.pone.0285480 (PMC10184941; doi:10.1371/journal.pone.0285480)
Supplement: S1 Fig — (XLSX) [file pone.0285480.s005.xlsx]

## Sheet: Fig 2a  S. mutans
	S. mutans +M14 CFU/Ml			S. mutans CFU/Ml				Inhibition rate(%)					S. mutans +M14 Log(CFU/Ml)			S. mutans Log(CFU/Ml)			T.test			Mean			SD
Time(h)	1	2	3	1	2	3	Mean	1	2	3		Time(h)	1	2	3	1	2	3			Time(h)	S. mutans +M14	S. mutans	Inhibition rate(%)	S. mutans +M14	S. mutans	Inhibition rate(%)
0	42000000	58000000	72000000	42000000	58000000	72000000	5.73333e+07	26.7442	-1.16279	-25.5814		0	7.62325	7.76343	7.85733	7.62325	7.76343	7.85733	1		0	7.748	7.748	0	0.117801	0.117801	0
4	136000000	130000000	129000000	190000000	243000000	267000000	2.33333e+08	41.7143	44.2857	44.7143		4	8.13354	8.11394	8.11059	8.27875	8.38561	8.42651	0.00542082		4	8.11936	8.36362	43.5714	0.0123956	0.0762922	1.62255
8	520000000	400000000	540000000	3590000000	2900000000	4100000000	3530000000	85.2691	88.6686	84.7025		8	8.716	8.60206	8.73239	9.55509	9.4624	9.61278	0.000137592		8	8.68349	9.54343	86.2134	0.0709913	0.075869	2.14501
16	520000000	360000000	520000000	4900000000	3800000000	4700000000	4.46667e+09	88.3582	91.9403	88.3582		16	8.716	8.5563	8.716	9.6902	9.57978	9.6721	9.95363e-05		16	8.66277	9.64736	89.5522	0.0922033	0.0592177	2.06812
24	780000000	690000000	610000000	4900000000	3700000000	6000000000	4.86667e+09	83.9726	85.8219	87.4658		24	8.89209	8.83885	8.78533	9.6902	9.5682	9.77815	0.000249966		24	8.83876	9.67885	85.7534	0.0533824	0.105434	1.74758
30	790000000	700000000	610000000	5000000000	4800000000	6400000000	5400000000	85.3704	87.037	88.7037		30	8.89763	8.8451	8.78533	9.69897	9.68124	9.80618	6.3169e-05		30	8.84268	9.7288	87.037	0.0561875	0.0675993	1.66667

## Sheet: Fig 2b  F. nuleatum 
	F. nuleatum +M14 CFU/Ml			F. nuleatum CFU/Ml				Inhibition rate (%)				Time(h)	F. nuleatum +M14 Log(CFU/Ml)			F. nuleatum Log(CFU/Ml)			T.test			Mean Log(CFU/Ml)			SD
Time(h)	1	2	3	1	2	3	Mean	1	2	3			1	2	3	1	2	3			Time(h)	F. nuleatum +M14	F. nuleatum	Inhibition rate(%)	F. nuleatum +M14	F. nuleatum	Inhibition rate
0	24000000	19800000	17000000	24000000	19800000	17000000	2.02667e+07	-18.4211	2.30263	16.1184		0	7.38021	7.29667	7.23045	7.38021	7.29667	7.23045	1		0	7.30244	7.30244	0	0.0750481	0.0750481	0
4	20000000	18000000	15000000	54000000	79000000	74000000	69000000	71.0145	73.913	78.2609		4	7.30103	7.25527	7.17609	7.73239	7.89763	7.86923	0.000716611		4	7.24413	7.83308	74.3961	0.0632101	0.0883487	3.64726
8	24000000	18000000	20000000	92000000	130000000	121000000	1.14333e+08	79.0087	84.2566	82.5073		8	7.38021	7.25527	7.30103	7.96379	8.11394	8.08279	0.000223665		8	7.31217	8.05351	81.9242	0.0632101	0.0792443	2.67206
16	20000000	18500000	14000000	550000000	270000000	570000000	4.63333e+08	95.6835	96.0072	96.9784		16	7.30103	7.26717	7.14613	8.74036	8.43136	8.75587	0.000264006		16	7.23811	8.64253	96.223	0.0814377	0.183043	0.673921
24	10000000	10000000	8000000	2690000000	1720000000	2210000000	2.20667e+09	99.5468	99.5468	99.6375		24	7	7	6.90309	9.42975	9.23553	9.34439	3.34833e-06		24	6.9677	9.33656	99.577	0.055951	0.0973487	0.0523278
30	11000000	10000000	8000000	3000000000	4700000000	3600000000	3.76667e+09	99.708	99.7345	99.7876		30	7.04139	7	6.90309	9.47712	9.6721	9.5563	3.18085e-06		30	6.98149	9.56851	99.7434	0.0709842	0.0980596	0.0405538
