# Supplementary material for: Characterization of the anti-pathogenic, genomic and phenotypic properties of a Lacticaseibacillus rhamnosus VHProbi M14 isolate
Source: PLoS One. 2023 May 15;18(5):e0285480. doi: 10.1371/journal.pone.0285480 (PMC10184941; doi:10.1371/journal.pone.0285480)
Supplement: S2 Fig — (XLSX) [file pone.0285480.s006.xlsx]

## Sheet: S. mutans 
	Ct, OD600						Coaggregation rate (%)
Time（h）	1	2	3			Time（h）	1	2	3	Mean(%)	SD	T.test
2	0.3165	0.2976	0.2896			2	28.2611	32.545	34.3584	31.7215	3.13093
4	0.3022	0.2929	0.2805			4	31.5024	33.6104	36.421	33.8446	2.46765	0.320452
6	0.2652	0.2644	0.2645			6	39.8889	40.0703	40.0476	40.0023	0.0988002	0.0101936
	1	2	3	Mean
S.mutans A0	0.2754	0.2949	0.2836	0.284633
M14 B0	0.5952	0.5848	0.6132	0.597733

## Sheet: F. nucleatum
		Ct, OD600			Coaggregation rate (%)
	Time(h)	1	2	3	1	2	3	Mean	SD	T.test
	2	0.5576	0.5651	0.5542	8.36483	7.13229	8.92358	8.14024	0.916522	-
	4	0.5262	0.5158	0.4945	13.5251	15.2342	18.7346	15.8313	2.6556	0.00902498
	6	0.4621	0.4914	0.4743	24.0592	19.244	22.0542	21.7858	2.41876	0.000796048
	1	2	3	Mean
F.nucleatum A0	0.6084	0.608	0.6149	0.61145
M14 B0	0.5884	0.5845	0.6266	0.60555

## Sheet: Figture 3
Time(h)	S.mutans	F. nucleatum	S.mutans SD	F. nucleatum SD
2	31.7215	8.14297	3.13093	0.918019
4	33.837	15.834	2.46824	2.66109
6	40.0023	21.7913	0.096165	2.41706
