# Supplementary material for: Characterization of the anti-pathogenic, genomic and phenotypic properties of a Lacticaseibacillus rhamnosus VHProbi M14 isolate
Source: PLoS One. 2023 May 15;18(5):e0285480. doi: 10.1371/journal.pone.0285480 (PMC10184941; doi:10.1371/journal.pone.0285480)
Supplement: S3 Fig — (XLSX) [file pone.0285480.s007.xlsx]

## Sheet:  the adhesion index 
	The amount of S. mutans on 50cells			Adhesion index			Mean	SD	T.test
	1	2	3	1	2	3
Experimental group	73	138	90	1.46	2.76	1.8	2.00667	0.674191
Control group	603	472	470	12.06	9.44	9.4	10.3	1.52434	0.000996525
	The amount of F. nucleatum on 50cells			Adhesion index			Mean	SD	T.test
	1	2	3	1	2	3
Experimental group	910	978	952	18.2	19.56	19.04	18.9333	0.686246
Control group	1758	1506	1656	35.16	30.12	33.12	32.8	2.53519	0.000793653
