# Supplementary material for: Characterization of the anti-pathogenic, genomic and phenotypic properties of a Lacticaseibacillus rhamnosus VHProbi M14 isolate
Source: PLoS One. 2023 May 15;18(5):e0285480. doi: 10.1371/journal.pone.0285480 (PMC10184941; doi:10.1371/journal.pone.0285480)
Supplement: S4 Fig — (XLSX) [file pone.0285480.s008.xlsx]

## Sheet: Fig 5a S. mutans 
																								The mean value of OD600									SD
Time(h)	0 g/L-1	0 g/L-2	0 g/L-3	18 g/L-1	18g/L-2	18g/L-3	30 g/L-1	30g/L-2	30g/L-3	60g/L-1	60g/L-2	60g/L-3	90g/L-1	90g/L-2	90g/L-3	120 g/L-1	120g/L-2	120g/L-3	150g/L-1	150g/L-2	150g/L-3			Time(h)	0 g/L	18 g/L	30 g/L	60 g/L	90 g/L	120 g/L	150 g/L		Time (h)	0 g/L	18 g/L	30 g/L	60 g/L	90 g/L	120 g/L	150 g/L
0	0.0081	0.0096	0.0075	0.0052	0.0049	0.0058	0.0033	0.0038	0.0046	0.0024	0.0025	0.0029	0.0069	0.0063	0.0069	0.0118	0.0112	0.0133	0.0009	0.001	0.0011			0	0.0084	0.0053	0.0039	0.0026	0.0067	0.0121	0.001		0	0.00108167	0.000458258	0.000655744	0.000264575	0.00034641	0.00108167	0.0001
1	0.0091	0.0085	0.0086	0.0052	0.0042	0.0044	0.0041	0.0042	0.0052	0.0024	0.0026	0.0025	0.0045	0.0042	0.0042	0.0115	0.0114	0.0116	0.0058	0.0078	0.0104			1	0.00873333	0.0046	0.0045	0.0025	0.0043	0.0115	0.008		1	0.000321455	0.00052915	0.000608276	0.0001	0.000173205	0.0001	0.00230651
2	0.0074	0.0082	0.0077	0.0059	0.0099	0.0154	0.0072	0.0068	0.0067	0.0038	0.0043	0.0051	0.0068	0.0062	0.0053	0.0115	0.0112	0.0115	0.0058	0.0068	0.0054			2	0.00776667	0.0104	0.0069	0.0044	0.0061	0.0114	0.006		2	0.000404145	0.0047697	0.000264575	0.000655744	0.000754983	0.000173205	0.00072111
3	0.0111	0.0144	0.0129	0.0091	0.0124	0.0142	0.0098	0.0089	0.0085	0.0049	0.0051	0.005	0.0063	0.0068	0.0055	0.0111	0.0128	0.013	0.0098	0.0078	0.0124			3	0.0128	0.0119	0.00906667	0.005	0.0062	0.0123	0.01		3	0.00165227	0.0025865	0.000665833	0.0001	0.000655744	0.00104403	0.00230651
4	0.0178	0.0214	0.0212	0.0179	0.0203	0.0209	0.0134	0.0142	0.0146	0.0053	0.0058	0.006	0.006	0.0067	0.0056	0.0116	0.0128	0.0158	0.0091	0.0111	0.0128			4	0.0201333	0.0197	0.0140667	0.0057	0.0061	0.0134	0.011		4	0.0020232	0.00158745	0.00061101	0.000360555	0.000556776	0.00216333	0.00185203
5	0.0272	0.0312	0.0297	0.0216	0.0295	0.0257	0.0159	0.0198	0.0207	0.0083	0.0085	0.009	0.0063	0.0062	0.0055	0.0116	0.0132	0.0139	0.0091	0.0111	0.0128			5	0.0293667	0.0256	0.0188	0.0086	0.006	0.0129	0.011		5	0.00202073	0.00395095	0.00255147	0.000360555	0.00043589	0.00117898	0.00185203
6	0.0447	0.0519	0.0494	0.0303	0.0346	0.032	0.0222	0.0253	0.0251	0.0173	0.0175	0.0174	0.0069	0.0071	0.007	0.0121	0.0132	0.0152	0.0091	0.0093	0.0086			6	0.0486667	0.0323	0.0242	0.0174	0.007	0.0135	0.009		6	0.00365559	0.00216564	0.00173494	0.0001	0.0001	0.00157162	0.000360555
7	0.0811	0.0942	0.0896	0.0426	0.0417	0.0467	0.0303	0.0345	0.0346	0.0185	0.0191	0.0206	0.0087	0.0092	0.0106	0.0124	0.0135	0.0152	0.0109	0.0121	0.013			7	0.0883	0.0436667	0.0331333	0.0194	0.0095	0.0137	0.012		7	0.00664605	0.00266521	0.00245425	0.00108167	0.000984886	0.00141067	0.00105357
8	0.1651	0.1759	0.1776	0.0609	0.0611	0.0616	0.0386	0.0397	0.0411	0.0269	0.0292	0.0297	0.0134	0.0141	0.0127	0.0131	0.0154	0.0174	0.0054	0.0064	0.0092			8	0.172867	0.0612	0.0398	0.0286	0.0134	0.0153	0.007		8	0.00677963	0.000360555	0.001253	0.00149332	0.0007	0.00215174	0.00196977
9	0.2824	0.3045	0.2964	0.0863	0.0919	0.0894	0.0512	0.0508	0.0533	0.0408	0.0453	0.0416	0.0149	0.0203	0.0182	0.0108	0.0145	0.0122	0.004	0.0032	0.0048			9	0.294433	0.0892	0.0517667	0.0425667	0.0178	0.0125	0.004		9	0.0111805	0.00280535	0.00134288	0.00240069	0.00272213	0.00186815	0.0008
10	0.3534	0.3758	0.367	0.1412	0.1359	0.1303	0.0723	0.0715	0.0722	0.0491	0.0643	0.0719	0.0152	0.0207	0.0218	0.0123	0.0143	0.014	0.0041	0.003	0.0019			10	0.3654	0.1358	0.072	0.0617667	0.0192333	0.0135333	0.003		10	0.0112854	0.00545069	0.00043589	0.0116092	0.00353601	0.00107858	0.0011
11	0.3581	0.3895	0.3953	0.2149	0.2143	0.2002	0.1032	0.1045	0.1037	0.0723	0.0993	0.1021	0.0115	0.0409	0.0265	0.0125	0.0143	0.0197	0.0044	0.0062	0.0074			11	0.380967	0.2098	0.1038	0.0912333	0.0263	0.0155	0.006		11	0.0200143	0.00831925	0.000655744	0.0164564	0.014701	0.003747	0.00150997
12	0.3626	0.3992	0.396	0.2989	0.2996	0.2829	0.1591	0.1578	0.1604	0.1192	0.1392	0.1489	0.0188	0.0475	0.0358	0.0133	0.0147	0.017	0.0044	0.0062	0.0074			12	0.385933	0.2938	0.1591	0.135767	0.0340333	0.015	0.006		12	0.0202705	0.00944616	0.0013	0.0151447	0.0144313	0.00186815	0.00150997
13	0.3822	0.3935	0.39	0.3682	0.3489	0.3332	0.2264	0.2298	0.2281	0.1723	0.1892	0.1983	0.0319	0.0543	0.0435	0.0145	0.015	0.0185	0.0046	0.0062	0.0102			13	0.388567	0.3501	0.2281	0.1866	0.0432333	0.016	0.007		13	0.00578475	0.0175308	0.0017	0.0131936	0.0112024	0.00217945	0.00288444
14	0.3858	0.3929	0.3902	0.3792	0.3796	0.3658	0.3005	0.2988	0.2789	0.2144	0.2301	0.2382	0.0503	0.0588	0.0541	0.0152	0.0158	0.02	0.0048	0.0062	0.004			14	0.389633	0.374867	0.292733	0.227567	0.0544	0.017	0.005		14	0.00358376	0.00785451	0.0120101	0.0121006	0.00425793	0.00261534	0.00111355
15	0.388	0.3929	0.3927	0.3788	0.3791	0.3797	0.3415	0.349	0.3393	0.243	0.2485	0.26	0.0639	0.0735	0.072	0.0153	0.0139	0.0218	0.0053	0.0054	0.0068			15	0.3912	0.3792	0.343267	0.2505	0.0698	0.017	0.00583333		15	0.00277308	0.000458258	0.0050856	0.00867468	0.0051643	0.00421545	0.00083865
16	0.38	0.3985	0.3941	0.3832	0.3805	0.3805	0.3712	0.3769	0.3498	0.2473	0.2587	0.2698	0.0715	0.1081	0.0901	0.0167	0.0129	0.0244	0.0045	0.0048	0.0057			16	0.390867	0.3814	0.365967	0.2586	0.0899	0.018	0.005		16	0.00966454	0.00155885	0.0142879	0.0112503	0.0183008	0.00585918	0.0006245
17	0.3882	0.3901	0.3991	0.3882	0.3789	0.3678	0.3801	0.3858	0.3567	0.2497	0.261	0.269	0.0945	0.1353	0.1173	0.0185	0.0131	0.0284	0.0055	0.0068	0.0057			17	0.392467	0.3783	0.3742	0.2599	0.1157	0.02	0.006		17	0.00582266	0.0102132	0.0154211	0.00969691	0.020447	0.00775951	0.0007
18	0.3808	0.3991	0.3961	0.3856	0.3779	0.3657	0.3815	0.3869	0.359	0.2507	0.2518	0.2699	0.1331	0.1523	0.1436	0.0191	0.0161	0.0298	0.0047	0.0058	0.0045			18	0.392	0.3764	0.3758	0.257467	0.143	0.0216667	0.005		18	0.00981478	0.0100344	0.0147976	0.0107816	0.00961405	0.00720162	0.0007
19	0.3816	0.3982	0.3908	0.387	0.3771	0.3618	0.3815	0.3868	0.3554	0.2453	0.2589	0.2671	0.1519	0.1882	0.1726	0.0212	0.0205	0.0273	0.0045	0.0058	0.0047			19	0.3902	0.3753	0.374567	0.2571	0.1709	0.023	0.005		19	0.00831625	0.0126961	0.016809	0.0110109	0.0182096	0.00374032	0.0007
20	0.3818	0.3899	0.3994	0.3835	0.3768	0.3623	0.3823	0.3898	0.3535	0.2402	0.2581	0.2695	0.19	0.2103	0.1994	0.0212	0.02	0.0308	0.0039	0.0028	0.0053			20	0.390367	0.3742	0.3752	0.255933	0.1999	0.024	0.004		20	0.00880928	0.0108365	0.0191632	0.0147697	0.0101592	0.00591946	0.001253
21	0.3806	0.3945	0.3995	0.3825	0.3726	0.3603	0.3803	0.3829	0.3606	0.2406	0.2578	0.2685	0.2108	0.2331	0.22	0.0229	0.0252	0.0329	0.003	0.0028	0.0032			21	0.391533	0.3718	0.3746	0.255633	0.2213	0.027	0.003		21	0.00979302	0.0111216	0.0121939	0.0140756	0.0112067	0.00523737	0.0002
22	0.3802	0.3865	0.3957	0.3698	0.3711	0.3706	0.3798	0.3822	0.3579	0.2447	0.2579	0.2639	0.2223	0.2442	0.2364	0.0223	0.0282	0.0395	0.0019	0.0028	0.0043			22	0.387467	0.3705	0.3733	0.2555	0.2343	0.03	0.003		22	0.00779508	0.000655744	0.0133907	0.00982242	0.0111	0.00874014	0.00121244
23	0.3801	0.3889	0.3977	0.3688	0.37	0.3628	0.3798	0.3822	0.3522	0.2447	0.2578	0.2595	0.2297	0.2528	0.2426	0.0235	0.0367	0.0448	0.0019	0.0019	0.0022			23	0.3889	0.3672	0.3714	0.254	0.2417	0.035	0.002		23	0.0088	0.00385746	0.0166709	0.00809877	0.0115763	0.0107513	0.000173205
24	0.3816	0.3891	0.3856	0.3688	0.3621	0.3665	0.3789	0.3812	0.3538	0.2432	0.2541	0.2683	0.2293	0.253	0.2412	0.0268	0.0389	0.0493	0.0017	0.0018	0.0025			24	0.385433	0.3658	0.3713	0.2552	0.241167	0.0383333	0.002		24	0.00375278	0.00340441	0.015199	0.0125861	0.01185	0.0112607	0.00043589
25	0.3846	0.3898	0.3844	0.3652	0.3647	0.3693	0.3765	0.3798	0.3518	0.2441	0.2576	0.2651	0.229	0.2494	0.2398	0.0341	0.0439	0.0594	0.0042	0.0039	0.0039			25	0.386267	0.3664	0.369367	0.2556	0.2394	0.0458	0.004		25	0.00306159	0.00252389	0.0153024	0.0106419	0.0102059	0.0127566	0.000173205
26	0.381	0.3879	0.3897	0.3652	0.364	0.3652	0.3764	0.3797	0.346	0.2451	0.2576	0.2602	0.2278	0.2489	0.2412	0.0459	0.0561	0.054	0.0058	0.0089	0.0063			26	0.3862	0.3648	0.367367	0.2543	0.2393	0.052	0.007		26	0.00459239	0.00069282	0.0185775	0.00807279	0.0106775	0.00538609	0.00166433
27	0.3811	0.3896	0.3997	0.3652	0.3641	0.3621	0.3752	0.3787	0.3474	0.2442	0.2566	0.2654	0.2282	0.2552	0.2348	0.0498	0.071	0.0622	0.0058	0.009	0.0092			27	0.390133	0.3638	0.3671	0.2554	0.2394	0.061	0.008		27	0.00931146	0.00157162	0.0171502	0.0106508	0.0140755	0.0106508	0.00190788
28	0.3791	0.3921	0.3874	0.3661	0.3639	0.3596	0.3712	0.3777	0.3421	0.2442	0.2569	0.2648	0.2278	0.2493	0.2384	0.0602	0.0789	0.0709	0.009	0.0157	0.0104			28	0.3862	0.3632	0.363667	0.2553	0.2385	0.07	0.0117		28	0.00658255	0.00330606	0.0189579	0.0103928	0.0107503	0.00938243	0.00353412
29	0.3716	0.3929	0.3921	0.3649	0.3639	0.359	0.3712	0.3723	0.3403	0.2445	0.2578	0.2621	0.2282	0.2444	0.2402	0.0698	0.0923	0.0809	0.0094	0.0196	0.0161			29	0.385533	0.3626	0.361267	0.2548	0.2376	0.081	0.0150333		29	0.0120732	0.00315753	0.018166	0.00917551	0.00840714	0.0112503	0.00518298
30	0.3756	0.3996	0.3894	0.3613	0.3521	0.3576	0.3659	0.3731	0.3479	0.2421	0.2546	0.2686	0.2278	0.2445	0.2378	0.0826	0.0991	0.0933	0.0084	0.0201	0.0155			30	0.3882	0.357	0.3623	0.2551	0.2367	0.0916667	0.0146667		30	0.0120449	0.00462925	0.002112	0.0132571	0.00840417	0.00837038	0.00589435

## Sheet: Fig 5b  F. nucleatum 
																								The mean value of OD600									SD
Time(h)	0 g/L-1	0 g/L-2	0 g/L-3	3 g/L-1	3g/L-2	3g/L-3	6 g/L-1	6g/L-2	6g/L-3	9 g/L-1	9g/L-2	9g/L-3	12 g/L-1	12g/L-2	12g/L-3	15 g/L-1	15g/L-2	15g/L-3	18g/L-1	18g/L-2	18g/L-3			Time(h)	0 g/L	3 g/L	6 g/L	9 g/L	12 g/L	15 g/L	18 g/L		Time(h)	0 g/L	3 g/L	6 g/L	9 g/L	12 g/L	15 g/L	18 g/L
0	0.009	0.011	0.0133	0.0198	0.0192	0.0174	0.0323	0.0208	0.0147	0.0182	0.0231	0.0181	0.0241	0.0225	0.023	0.018	0.0172	0.011	0.0194	0.0201	0.019			0	0.0111	0.0188	0.0226	0.0198	0.0232	0.0154	0.0195		0	0.00215174	0.001249	0.008937	0.00285832	0.000818535	0.00383145	0.000556776
1	0.0141	0.0182	0.0205	0.0189	0.0192	0.018	0.0336	0.0249	0.0132	0.0254	0.0265	0.0213	0.0234	0.0255	0.0246	0.0204	0.0228	0.0276	0.0245	0.0244	0.027			1	0.0176	0.0187	0.0239	0.0244	0.0245	0.0236	0.0253		1	0.00324191	0.0006245	0.0102367	0.00274044	0.00105357	0.00366606	0.00147309
2	0.0142	0.0168	0.0173	0.0221	0.0201	0.0217	0.0365	0.0269	0.0152	0.0281	0.0279	0.0223	0.0249	0.0269	0.028	0.025	0.0273	0.0299	0.0245	0.0256	0.0267			2	0.0161	0.0213	0.0262	0.0261	0.0266	0.0274	0.0256		2	0.00166433	0.0010583	0.0106672	0.00329242	0.00157162	0.00245153	0.0011
3	0.0154	0.0172	0.0166	0.0196	0.0189	0.0203	0.0359	0.0261	0.0151	0.0239	0.0243	0.0253	0.0245	0.0255	0.0259	0.0221	0.0282	0.0298	0.0228	0.0255	0.0267			3	0.0164	0.0196	0.0257	0.0245	0.0253	0.0267	0.025		3	0.000916515	0.0007	0.0104058	0.00072111	0.00072111	0.00406325	0.0019975
4	0.0154	0.0181	0.0157	0.0187	0.019	0.0172	0.0339	0.0231	0.0135	0.02	0.0201	0.0256	0.0189	0.0182	0.019	0.021	0.0233	0.0238	0.0192	0.0202	0.0227			4	0.0164	0.0183	0.0235	0.0219	0.0187	0.0227	0.0207		4	0.00147986	0.000964365	0.0102059	0.00320468	0.00043589	0.00149332	0.00180278
5	0.0178	0.0182	0.0141	0.0171	0.0169	0.0164	0.0322	0.0219	0.0157	0.0182	0.0199	0.0204	0.0179	0.0192	0.0193	0.0179	0.0202	0.0198	0.0189	0.02	0.0202			5	0.0167	0.0168	0.0232667	0.0195	0.0188	0.0193	0.0197		5	0.00226053	0.000360555	0.00833447	0.00115326	0.000781025	0.00122882	0.0007
6	0.0203	0.0198	0.0175	0.0152	0.0149	0.0158	0.0196	0.0183	0.0109	0.0165	0.0173	0.0196	0.0158	0.0152	0.0158	0.0179	0.0182	0.0185	0.0171	0.0182	0.0181			6	0.0192	0.0153	0.0162667	0.0178	0.0156	0.0182	0.0178		6	0.00149332	0.000458258	0.0046929	0.00160935	0.00034641	0.0003	0.000608276
7	0.0203	0.0212	0.0233	0.0141	0.0152	0.0142	0.0182	0.0183	0.0163	0.0171	0.0168	0.0171	0.0142	0.0145	0.0139	0.0144	0.0173	0.0166	0.0153	0.0163	0.0152			7	0.0216	0.0145	0.0176	0.017	0.0142	0.0161	0.0156		7	0.00153948	0.000608276	0.00112694	0.000173205	0.0003	0.00151327	0.000608276
8	0.0301	0.0275	0.0291	0.0143	0.0149	0.0155	0.0199	0.016	0.0157	0.0181	0.0165	0.0153	0.0138	0.0145	0.0137	0.0138	0.0142	0.0161	0.0142	0.0155	0.015			8	0.0289	0.0149	0.0172	0.0166333	0.014	0.0147	0.0149		8	0.00131149	0.0006	0.00234307	0.00140475	0.00043589	0.00122882	0.000655744
9	0.0334	0.048	0.053	0.015	0.0142	0.0158	0.0195	0.0169	0.0146	0.0189	0.0155	0.0128	0.0134	0.0143	0.0128	0.0159	0.0142	0.011	0.0135	0.0146	0.0148			9	0.0448	0.015	0.017	0.0157333	0.0135	0.0137	0.0143		9	0.0101843	0.0008	0.00245153	0.00305669	0.000754983	0.00248797	0.0007
10	0.0571	0.0654	0.0728	0.0171	0.0179	0.0178	0.0191	0.0171	0.0184	0.0188	0.0171	0.0121	0.0135	0.0129	0.0126	0.0122	0.0128	0.0131	0.0121	0.0151	0.0142			10	0.0651	0.0176	0.0182	0.016	0.013	0.0127	0.0138		10	0.0078543	0.00043589	0.00101489	0.00348281	0.000458258	0.000458258	0.00153948
11	0.0632	0.0859	0.105	0.0231	0.0228	0.0222	0.0201	0.0205	0.0191	0.0212	0.0148	0.0122	0.0135	0.0128	0.013	0.0122	0.0126	0.013	0.0121	0.0141	0.0143			11	0.0847	0.0227	0.0199	0.0160667	0.0131	0.0126	0.0135		11	0.0209258	0.000458258	0.00072111	0.00463177	0.000360555	0.0004	0.00121655
12	0.1071	0.1134	0.1185	0.0342	0.0346	0.0332	0.0201	0.0221	0.0214	0.0232	0.0169	0.0103	0.0134	0.0132	0.0127	0.0119	0.0125	0.0122	0.0129	0.0138	0.0126			12	0.113	0.034	0.0212	0.0168	0.0131	0.0122	0.0131		12	0.00571052	0.00072111	0.00101489	0.00645058	0.000360555	0.0003	0.0006245
13	0.1292	0.1403	0.1484	0.0473	0.0489	0.0493	0.0292	0.0249	0.0231	0.0254	0.0189	0.0137	0.0136	0.0137	0.0135	0.0102	0.0129	0.0129	0.0125	0.0132	0.0136			13	0.1393	0.0485	0.0257333	0.0193333	0.0136	0.012	0.0131		13	0.00963898	0.0010583	0.00313422	0.00586202	0.0001	0.00155885	0.000556776
14	0.1572	0.1701	0.1725	0.0729	0.0734	0.0733	0.0459	0.0355	0.0308	0.0334	0.0202	0.0156	0.0133	0.014	0.0144	0.0102	0.0131	0.013	0.0118	0.0114	0.0146			14	0.1666	0.0732	0.0374	0.0230667	0.0139	0.0121	0.0126		14	0.00822861	0.000264575	0.00772722	0.00923977	0.000556776	0.00164621	0.00174356
15	0.1789	0.1929	0.1991	0.1033	0.1089	0.11	0.0575	0.0598	0.0483	0.0361	0.0285	0.0207	0.0135	0.0149	0.0157	0.0113	0.0121	0.0123	0.0111	0.0119	0.0136			15	0.1903	0.1074	0.0552	0.0284333	0.0147	0.0119	0.0122		15	0.0103479	0.00359305	0.00608523	0.00770022	0.00111355	0.00052915	0.00127671
16	0.2201	0.1989	0.2323	0.1384	0.1407	0.1385	0.0869	0.0793	0.0753	0.0454	0.0379	0.0298	0.0149	0.0165	0.0175	0.0104	0.0115	0.0126	0.0108	0.0123	0.0135			16	0.2171	0.1392	0.0805	0.0377	0.0163	0.0115	0.0122		16	0.0169009	0.0013	0.00589237	0.00780192	0.00131149	0.0011	0.00135277
17	0.2231	0.2279	0.2483	0.1702	0.1699	0.1708	0.1182	0.1189	0.1086	0.0613	0.0521	0.0432	0.0152	0.0189	0.0223	0.0101	0.0114	0.0127	0.0102	0.0115	0.014			17	0.2331	0.1703	0.115233	0.0522	0.0188	0.0114	0.0119		17	0.0133806	0.000458258	0.00575529	0.00905041	0.00355106	0.0013	0.00193132
18	0.2449	0.2569	0.2554	0.2021	0.2011	0.2019	0.1601	0.1499	0.1394	0.0951	0.0762	0.0588	0.0182	0.0235	0.0306	0.0102	0.0119	0.013	0.0104	0.0117	0.0133			18	0.2524	0.2017	0.1498	0.0767	0.0241	0.0117	0.0118		18	0.00653835	0.00052915	0.0103504	0.0181552	0.00622174	0.00141067	0.00145258
19	0.2696	0.2699	0.2609	0.2301	0.2212	0.2294	0.1907	0.1899	0.1816	0.1199	0.1031	0.084	0.0224	0.0287	0.0351	0.0103	0.012	0.0122	0.0105	0.012	0.012			19	0.2668	0.2269	0.1874	0.102333	0.0287333	0.0115	0.0115		19	0.00511175	0.00494874	0.00503885	0.0179623	0.00635007	0.00104403	0.000866025
20	0.2699	0.2989	0.2812	0.2481	0.2501	0.25	0.2202	0.2209	0.2081	0.1402	0.1289	0.1197	0.0281	0.0365	0.0449	0.0101	0.0124	0.0123	0.0099	0.0125	0.0134			20	0.283333	0.2494	0.2164	0.1296	0.0365	0.0116	0.0119333		20	0.0146172	0.00112694	0.00719653	0.0102679	0.0084	0.0013	0.00181751
21	0.2984	0.2979	0.2839	0.2701	0.2699	0.2754	0.2599	0.2501	0.2439	0.1702	0.1557	0.1478	0.0373	0.0493	0.0589	0.0104	0.0125	0.0137	0.0091	0.0121	0.0141			21	0.2934	0.2718	0.2513	0.1579	0.0485	0.0122	0.0117667		21	0.00823104	0.00311929	0.00806722	0.0113609	0.0108222	0.00167033	0.00251661
22	0.3005	0.3204	0.3142	0.2899	0.2851	0.2857	0.2806	0.2743	0.2686	0.2	0.1947	0.1864	0.0488	0.0616	0.0705	0.0111	0.0138	0.0144	0.0094	0.0111	0.0134			22	0.3117	0.2869	0.2745	0.1937	0.0603	0.0131	0.0113		22	0.0101828	0.00261534	0.0060025	0.00685493	0.0109083	0.00175784	0.00200749
23	0.3101	0.3198	0.3265	0.3043	0.3103	0.301	0.2998	0.3001	0.283	0.2441	0.2241	0.2047	0.0682	0.0783	0.0887	0.0129	0.0145	0.0146	0.0092	0.0115	0.0135			23	0.3188	0.3052	0.2943	0.2243	0.0784	0.014	0.0114		23	0.0082456	0.00471487	0.00978724	0.0197008	0.0102504	0.000953939	0.00215174
24	0.3199	0.3314	0.339	0.3299	0.3241	0.3237	0.3281	0.319	0.3021	0.2667	0.2653	0.2402	0.0885	0.0972	0.1071	0.0135	0.015	0.0165	0.0099	0.0111	0.0149			24	0.3301	0.3259	0.3164	0.2574	0.0976	0.015	0.0119667		24	0.00961613	0.00346987	0.0131936	0.0149121	0.00930645	0.0015	0.00261024
25	0.3313	0.3389	0.3495	0.3401	0.3249	0.3344	0.3341	0.3301	0.3241	0.3097	0.2915	0.2736	0.1125	0.1193	0.1321	0.0131	0.0166	0.0199	0.0094	0.0113	0.0141			25	0.3399	0.333133	0.329433	0.2916	0.1213	0.0165333	0.0116		25	0.00914112	0.00767876	0.00503322	0.0180502	0.00995188	0.00340049	0.00236432
26	0.3412	0.3501	0.3503	0.3429	0.3301	0.3445	0.3425	0.3448	0.3379	0.3179	0.3102	0.2968	0.1332	0.1421	0.1552	0.0139	0.0183	0.0227	0.0092	0.0111	0.0152			26	0.3472	0.339167	0.341733	0.3083	0.1435	0.0183	0.0118333		26	0.00519711	0.00789261	0.00351331	0.0106775	0.0110666	0.0044	0.00306649
27	0.3499	0.3389	0.3546	0.3489	0.3312	0.3491	0.3456	0.3429	0.3437	0.3421	0.3289	0.3208	0.1639	0.1723	0.1801	0.0169	0.0211	0.0229	0.0091	0.0134	0.0149			27	0.3478	0.343067	0.344067	0.3306	0.1721	0.0203	0.0124667		27	0.00805792	0.0102773	0.00138684	0.0107513	0.00810185	0.00307896	0.00301054
28	0.3469	0.3522	0.3416	0.3469	0.3399	0.3464	0.3469	0.3426	0.3383	0.3393	0.3401	0.3349	0.1991	0.2004	0.2047	0.0175	0.0245	0.0249	0.0071	0.0125	0.0161			28	0.3469	0.3444	0.3426	0.3381	0.2014	0.0223	0.0119		28	0.0053	0.00390512	0.0043	0.0028	0.00293087	0.00416173	0.0045299
29	0.3389	0.3612	0.3334	0.3452	0.3384	0.3457	0.3553	0.3379	0.3352	0.3503	0.3389	0.3266	0.2112	0.2231	0.2434	0.0194	0.0255	0.0286	0.0091	0.0134	0.0165			29	0.3445	0.3431	0.3428	0.3386	0.2259	0.0245	0.013		29	0.0147218	0.00407799	0.0109092	0.0118528	0.0162816	0.00468081	0.00371618
30	0.3316	0.3599	0.332	0.342	0.3429	0.3438	0.3529	0.3389	0.3397	0.3581	0.3402	0.3208	0.2314	0.2512	0.2737	0.0222	0.0278	0.0341	0.0098	0.0134	0.0167			30	0.341167	0.3429	0.343833	0.3397	0.2521	0.0280333	0.0133		30	0.0162248	0.0009	0.00786215	0.018655	0.0211644	0.00595343	0.00345109
